# Supplementary material for: Antibiotic Resistances of Enterobacteriaceae with Chromosomal Ampc in Urine Cultures: Review and Experience of a Spanish Hospital
Source: Antibiotics (Basel). 2023 Apr 8;12(4):730. doi: 10.3390/antibiotics12040730 (PMC10135187; doi:10.3390/antibiotics12040730)
Supplement: Supplementary file 1 [file antibiotics-12-00730-s001.zip]

Archive with 1 entries (1 files):
- antibiotics-2300852-supplementary.pdf
